# Supplementary material for: An epigenetic change in a moth is generated by temperature and transmitted to many subsequent generations mediated by RNA
Source: PLoS One. 2024 Mar 7;19(3):e0292179. doi: 10.1371/journal.pone.0292179 (PMC10919628; doi:10.1371/journal.pone.0292179)
Supplement: S1 Data — (XLS) [file pone.0292179.s001.xls]

## Sheet: Injection To Eggs
Additive	RNA	Population	Sex	Antennae_raw	Imagoes	Antennae
Buffer	No	1	F	Short	4	sa
Buffer	No	1	M	Short	5	sa
Buffer	No	1	F	Medium	0	sawt
Buffer	No	1	M	Medium	0	sawt
Buffer	No	1	F	Long	2	sawt
Buffer	No	1	M	Long	2	sawt
Buffer	No	1	F	Both	0	sawt
Buffer	No	1	M	Both	0	sawt
Buffer	No	2	F	Short	40	sa
Buffer	No	2	M	Short	38	sa
Buffer	No	2	F	Medium	3	sawt
Buffer	No	2	M	Medium	1	sawt
Buffer	No	2	F	Long	1	sawt
Buffer	No	2	M	Long	2	sawt
Buffer	No	2	F	Both	2	sawt
Buffer	No	2	M	Both	0	sawt
Buffer	No	3	F	Short	2	sa
Buffer	No	3	M	Short	0	sa
Buffer	No	3	F	Medium	0	sawt
Buffer	No	3	M	Medium	0	sawt
Buffer	No	3	F	Long	6	sawt
Buffer	No	3	M	Long	11	sawt
Buffer	No	3	F	Both	0	sawt
Buffer	No	3	M	Both	0	sawt
Buffer	No	4	F	Short	34	sa
Buffer	No	4	M	Short	29	sa
Buffer	No	4	F	Medium	2	sawt
Buffer	No	4	M	Medium	1	sawt
Buffer	No	4	F	Long	0	sawt
Buffer	No	4	M	Long	1	sawt
Buffer	No	4	F	Both	0	sawt
Buffer	No	4	M	Both	0	sawt
Buffer	No	5	F	Short	32	sa
Buffer	No	5	M	Short	26	sa
Buffer	No	5	F	Medium	2	sawt
Buffer	No	5	M	Medium	0	sawt
Buffer	No	5	F	Long	0	sawt
Buffer	No	5	M	Long	1	sawt
Buffer	No	5	F	Both	0	sawt
Buffer	No	5	M	Both	0	sawt
Buffer	No	6	F	Short	55	sa
Buffer	No	6	M	Short	50	sa
Buffer	No	6	F	Medium	6	sawt
Buffer	No	6	M	Medium	2	sawt
Buffer	No	6	F	Long	0	sawt
Buffer	No	6	M	Long	3	sawt
Buffer	No	6	F	Both	2	sawt
Buffer	No	6	M	Both	1	sawt
Buffer	No	7	F	Short	9	sa
Buffer	No	7	M	Short	6	sa
Buffer	No	7	F	Medium	0	sawt
Buffer	No	7	M	Medium	0	sawt
Buffer	No	7	F	Long	5	sawt
Buffer	No	7	M	Long	4	sawt
Buffer	No	7	F	Both	0	sawt
Buffer	No	7	M	Both	0	sawt
Geldanamycin	Yes	1	F	Short	7	sa
Geldanamycin	Yes	1	M	Short	5	sa
Geldanamycin	Yes	1	F	Medium	1	sawt
Geldanamycin	Yes	1	M	Medium	0	sawt
Geldanamycin	Yes	1	F	Long	10	sawt
Geldanamycin	Yes	1	M	Long	10	sawt
Geldanamycin	Yes	1	F	Both	0	sawt
Geldanamycin	Yes	1	M	Both	0	sawt
Geldanamycin	Yes	2	F	Short	8	sa
Geldanamycin	Yes	2	M	Short	8	sa
Geldanamycin	Yes	2	F	Medium	0	sawt
Geldanamycin	Yes	2	M	Medium	0	sawt
Geldanamycin	Yes	2	F	Long	7	sawt
Geldanamycin	Yes	2	M	Long	11	sawt
Geldanamycin	Yes	2	F	Both	0	sawt
Geldanamycin	Yes	2	M	Both	0	sawt
Geldanamycin	Yes	3	F	Short	4	sa
Geldanamycin	Yes	3	M	Short	6	sa
Geldanamycin	Yes	3	F	Medium	0	sawt
Geldanamycin	Yes	3	M	Medium	1	sawt
Geldanamycin	Yes	3	F	Long	5	sawt
Geldanamycin	Yes	3	M	Long	4	sawt
Geldanamycin	Yes	3	F	Both	NA	sawt
Geldanamycin	Yes	3	M	Both	NA	sawt
Geldanamycin	Yes	4	F	Short	9	sa
Geldanamycin	Yes	4	M	Short	10	sa
Geldanamycin	Yes	4	F	Medium	0	sawt
Geldanamycin	Yes	4	M	Medium	0	sawt
Geldanamycin	Yes	4	F	Long	1	sawt
Geldanamycin	Yes	4	M	Long	5	sawt
Geldanamycin	Yes	4	F	Both	0	sawt
Geldanamycin	Yes	4	M	Both	0	sawt
Geldanamycin	Yes	5	F	Short	7	sa
Geldanamycin	Yes	5	M	Short	7	sa
Geldanamycin	Yes	5	F	Medium	0	sawt
Geldanamycin	Yes	5	M	Medium	0	sawt
Geldanamycin	Yes	5	F	Long	6	sawt
Geldanamycin	Yes	5	M	Long	9	sawt
Geldanamycin	Yes	5	F	Both	0	sawt
Geldanamycin	Yes	5	M	Both	0	sawt
Sperm	Yes	1	F	Short	20	sa
Sperm	Yes	1	M	Short	16	sa
Sperm	Yes	1	F	Medium	1	sawt
Sperm	Yes	1	M	Medium	0	sawt
Sperm	Yes	1	F	Long	3	sawt
Sperm	Yes	1	M	Long	9	sawt
Sperm	Yes	1	F	Both	1	sawt
Sperm	Yes	1	M	Both	0	sawt
Sperm	Yes	2	F	Short	19	sa
Sperm	Yes	2	M	Short	21	sa
Sperm	Yes	2	F	Medium	3	sawt
Sperm	Yes	2	M	Medium	0	sawt
Sperm	Yes	2	F	Long	8	sawt
Sperm	Yes	2	M	Long	9	sawt
Sperm	Yes	2	F	Both	0	sawt
Sperm	Yes	2	M	Both	0	sawt
Sperm	Yes	3	F	Short	12	sa
Sperm	Yes	3	M	Short	13	sa
Sperm	Yes	3	F	Medium	3	sawt
Sperm	Yes	3	M	Medium	0	sawt
Sperm	Yes	3	F	Long	0	sawt
Sperm	Yes	3	M	Long	1	sawt
Sperm	Yes	3	F	Both	1	sawt
Sperm	Yes	3	M	Both	0	sawt
Sperm	Yes	4	F	Short	4	sa
Sperm	Yes	4	M	Short	10	sa
Sperm	Yes	4	F	Medium	0	sawt
Sperm	Yes	4	M	Medium	0	sawt
Sperm	Yes	4	F	Long	18	sawt
Sperm	Yes	4	M	Long	8	sawt
Sperm	Yes	4	F	Both	0	sawt
Sperm	Yes	4	M	Both	0	sawt
Sperm	Yes	5	F	Short	17	sa
Sperm	Yes	5	M	Short	11	sa
Sperm	Yes	5	F	Medium	2	sawt
Sperm	Yes	5	M	Medium	0	sawt
Sperm	Yes	5	F	Long	9	sawt
Sperm	Yes	5	M	Long	7	sawt
Sperm	Yes	5	F	Both	0	sawt
Sperm	Yes	5	M	Both	0	sawt
Sperm	Yes	6	F	Short	2	sa
Sperm	Yes	6	M	Short	2	sa
Sperm	Yes	6	F	Medium	0	sawt
Sperm	Yes	6	M	Medium	0	sawt
Sperm	Yes	6	F	Long	2	sawt
Sperm	Yes	6	M	Long	5	sawt
Sperm	Yes	6	F	Both	2	sawt
Sperm	Yes	6	M	Both	2	sawt
Sperm	Yes	7	F	Short	34	sa
Sperm	Yes	7	M	Short	34	sa
Sperm	Yes	7	F	Medium	6	sawt
Sperm	Yes	7	M	Medium	1	sawt
Sperm	Yes	7	F	Long	7	sawt
Sperm	Yes	7	M	Long	7	sawt
Sperm	Yes	7	F	Both	3	sawt
Sperm	Yes	7	M	Both	1	sawt
Sperm	Yes	8	F	Short	9	sa
Sperm	Yes	8	M	Short	5	sa
Sperm	Yes	8	F	Medium	0	sawt
Sperm	Yes	8	M	Medium	1	sawt
Sperm	Yes	8	F	Long	9	sawt
Sperm	Yes	8	M	Long	4	sawt
Sperm	Yes	8	F	Both	0	sawt
Sperm	Yes	8	M	Both	1	sawt
Sperm	Yes	9	F	Short	0	sa
Sperm	Yes	9	M	Short	0	sa
Sperm	Yes	9	F	Medium	0	sawt
Sperm	Yes	9	M	Medium	0	sawt
Sperm	Yes	9	F	Long	2	sawt
Sperm	Yes	9	M	Long	7	sawt
Sperm	Yes	9	F	Both	0	sawt
Sperm	Yes	9	M	Both	0	sawt
Sperm	Yes	10	F	Short	0	sa
Sperm	Yes	10	M	Short	0	sa
Sperm	Yes	10	F	Medium	0	sawt
Sperm	Yes	10	M	Medium	0	sawt
Sperm	Yes	10	F	Long	4	sawt
Sperm	Yes	10	M	Long	8	sawt
Sperm	Yes	10	F	Both	0	sawt
Sperm	Yes	10	M	Both	0	sawt
Sperm	Yes	11	F	Short	12	sa
Sperm	Yes	11	M	Short	8	sa
Sperm	Yes	11	F	Medium	0	sawt
Sperm	Yes	11	M	Medium	0	sawt
Sperm	Yes	11	F	Long	2	sawt
Sperm	Yes	11	M	Long	2	sawt
Sperm	Yes	11	F	Both	1	sawt
Sperm	Yes	11	M	Both	0	sawt
Sperm	Yes	12	F	Short	2	sa
Sperm	Yes	12	M	Short	1	sa
Sperm	Yes	12	F	Medium	2	sawt
Sperm	Yes	12	M	Medium	0	sawt
Sperm	Yes	12	F	Long	11	sawt
Sperm	Yes	12	M	Long	9	sawt
Sperm	Yes	12	F	Both	0	sawt
Sperm	Yes	12	M	Both	1	sawt
Sperm	Yes	13	F	Short	15	sa
Sperm	Yes	13	M	Short	11	sa
Sperm	Yes	13	F	Medium	0	sawt
Sperm	Yes	13	M	Medium	0	sawt
Sperm	Yes	13	F	Long	1	sawt
Sperm	Yes	13	M	Long	2	sawt
Sperm	Yes	13	F	Both	0	sawt
Sperm	Yes	13	M	Both	0	sawt
Sperm	Yes	14	F	Short	7	sa
Sperm	Yes	14	M	Short	4	sa
Sperm	Yes	14	F	Medium	1	sawt
Sperm	Yes	14	M	Medium	1	sawt
Sperm	Yes	14	F	Long	9	sawt
Sperm	Yes	14	M	Long	6	sawt
Sperm	Yes	14	F	Both	1	sawt
Sperm	Yes	14	M	Both	0	sawt
Sperm	Yes	15	F	Short	20	sa
Sperm	Yes	15	M	Short	20	sa
Sperm	Yes	15	F	Medium	0	sawt
Sperm	Yes	15	M	Medium	0	sawt
Sperm	Yes	15	F	Long	9	sawt
Sperm	Yes	15	M	Long	9	sawt
Sperm	Yes	15	F	Both	0	sawt
Sperm	Yes	15	M	Both	0	sawt
Sperm	Yes	16	F	Short	8	sa
Sperm	Yes	16	M	Short	7	sa
Sperm	Yes	16	F	Medium	6	sawt
Sperm	Yes	16	M	Medium	1	sawt
Sperm	Yes	16	F	Long	10	sawt
Sperm	Yes	16	M	Long	12	sawt
Sperm	Yes	16	F	Both	0	sawt
Sperm	Yes	16	M	Both	0	sawt
Sperm	Yes	17	F	Short	9	sa
Sperm	Yes	17	M	Short	2	sa
Sperm	Yes	17	F	Medium	1	sawt
Sperm	Yes	17	M	Medium	0	sawt
Sperm	Yes	17	F	Long	14	sawt
Sperm	Yes	17	M	Long	14	sawt
Sperm	Yes	17	F	Both	1	sawt
Sperm	Yes	17	M	Both	0	sawt
Accessory gland	No	1	F	Short	7	sa
Accessory gland	No	1	M	Short	5	sa
Accessory gland	No	1	F	Medium	0	sawt
Accessory gland	No	1	M	Medium	0	sawt
Accessory gland	No	1	F	Long	3	sawt
Accessory gland	No	1	M	Long	4	sawt
Accessory gland	No	1	F	Both	0	sawt
Accessory gland	No	1	M	Both	0	sawt
Accessory gland	No	2	F	Short	9	sa
Accessory gland	No	2	M	Short	9	sa
Accessory gland	No	2	F	Medium	2	sawt
Accessory gland	No	2	M	Medium	0	sawt
Accessory gland	No	2	F	Long	1	sawt
Accessory gland	No	2	M	Long	2	sawt
Accessory gland	No	2	F	Both	1	sawt
Accessory gland	No	2	M	Both	0	sawt
Accessory gland	No	3	F	Short	32	sa
Accessory gland	No	3	M	Short	24	sa
Accessory gland	No	3	F	Medium	0	sawt
Accessory gland	No	3	M	Medium	0	sawt
Accessory gland	No	3	F	Long	1	sawt
Accessory gland	No	3	M	Long	1	sawt
Accessory gland	No	3	F	Both	0	sawt
Accessory gland	No	3	M	Both	0	sawt
Accessory gland	No	4	F	Short	4	sa
Accessory gland	No	4	M	Short	5	sa
Accessory gland	No	4	F	Medium	0	sawt
Accessory gland	No	4	M	Medium	0	sawt
Accessory gland	No	4	F	Long	1	sawt
Accessory gland	No	4	M	Long	1	sawt
Accessory gland	No	4	F	Both	0	sawt
Accessory gland	No	4	M	Both	0	sawt
Accessory gland	No	5	F	Short	22	sa
Accessory gland	No	5	M	Short	12	sa
Accessory gland	No	5	F	Medium	5	sawt
Accessory gland	No	5	M	Medium	0	sawt
Accessory gland	No	5	F	Long	2	sawt
Accessory gland	No	5	M	Long	1	sawt
Accessory gland	No	5	F	Both	0	sawt
Accessory gland	No	5	M	Both	0	sawt
Accessory gland	No	6	F	Short	14	sa
Accessory gland	No	6	M	Short	16	sa
Accessory gland	No	6	F	Medium	0	sawt
Accessory gland	No	6	M	Medium	0	sawt
Accessory gland	No	6	F	Long	1	sawt
Accessory gland	No	6	M	Long	2	sawt
Accessory gland	No	6	F	Both	0	sawt
Accessory gland	No	6	M	Both	0	sawt
Homogenized fractions of sperm	Yes	1	F	Short	28	sa
Homogenized fractions of sperm	Yes	1	M	Short	18	sa
Homogenized fractions of sperm	Yes	1	F	Medium	4	sawt
Homogenized fractions of sperm	Yes	1	M	Medium	5	sawt
Homogenized fractions of sperm	Yes	1	F	Long	40	sawt
Homogenized fractions of sperm	Yes	1	M	Long	51	sawt
Homogenized fractions of sperm	Yes	1	F	Both	1	sawt
Homogenized fractions of sperm	Yes	1	M	Both	1	sawt
Homogenized fractions of sperm	Yes	2	F	Short	14	sa
Homogenized fractions of sperm	Yes	2	M	Short	23	sa
Homogenized fractions of sperm	Yes	2	F	Medium	1	sawt
Homogenized fractions of sperm	Yes	2	M	Medium	2	sawt
Homogenized fractions of sperm	Yes	2	F	Long	28	sawt
Homogenized fractions of sperm	Yes	2	M	Long	37	sawt
Homogenized fractions of sperm	Yes	2	F	Both	1	sawt
Homogenized fractions of sperm	Yes	2	M	Both	0	sawt
Homogenized fractions of sperm	Yes	3	F	Short	14	sa
Homogenized fractions of sperm	Yes	3	M	Short	14	sa
Homogenized fractions of sperm	Yes	3	F	Medium	1	sawt
Homogenized fractions of sperm	Yes	3	M	Medium	1	sawt
Homogenized fractions of sperm	Yes	3	F	Long	1	sawt
Homogenized fractions of sperm	Yes	3	M	Long	4	sawt
Homogenized fractions of sperm	Yes	3	F	Both	0	sawt
Homogenized fractions of sperm	Yes	3	M	Both	0	sawt
Homogenized fractions of sperm	Yes	4	F	Short	8	sa
Homogenized fractions of sperm	Yes	4	M	Short	10	sa
Homogenized fractions of sperm	Yes	4	F	Medium	0	sawt
Homogenized fractions of sperm	Yes	4	M	Medium	0	sawt
Homogenized fractions of sperm	Yes	4	F	Long	10	sawt
Homogenized fractions of sperm	Yes	4	M	Long	23	sawt
Homogenized fractions of sperm	Yes	4	F	Both	1	sawt
Homogenized fractions of sperm	Yes	4	M	Both	0	sawt
Homogenized fractions of sperm	Yes	5	F	Short	6	sa
Homogenized fractions of sperm	Yes	5	M	Short	5	sa
Homogenized fractions of sperm	Yes	5	F	Medium	0	sawt
Homogenized fractions of sperm	Yes	5	M	Medium	0	sawt
Homogenized fractions of sperm	Yes	5	F	Long	4	sawt
Homogenized fractions of sperm	Yes	5	M	Long	8	sawt
Homogenized fractions of sperm	Yes	5	F	Both	0	sawt
Homogenized fractions of sperm	Yes	5	M	Both	0	sawt
Homogenized fractions of sperm	Yes	6	F	Short	14	sa
Homogenized fractions of sperm	Yes	6	M	Short	24	sa
Homogenized fractions of sperm	Yes	6	F	Medium	1	sawt
Homogenized fractions of sperm	Yes	6	M	Medium	0	sawt
Homogenized fractions of sperm	Yes	6	F	Long	10	sawt
Homogenized fractions of sperm	Yes	6	M	Long	10	sawt
Homogenized fractions of sperm	Yes	6	F	Both	0	sawt
Homogenized fractions of sperm	Yes	6	M	Both	0	sawt
Homogenized fractions of sperm	Yes	7	F	Short	19	sa
Homogenized fractions of sperm	Yes	7	M	Short	14	sa
Homogenized fractions of sperm	Yes	7	F	Medium	0	sawt
Homogenized fractions of sperm	Yes	7	M	Medium	0	sawt
Homogenized fractions of sperm	Yes	7	F	Long	0	sawt
Homogenized fractions of sperm	Yes	7	M	Long	0	sawt
Homogenized fractions of sperm	Yes	7	F	Both	0	sawt
Homogenized fractions of sperm	Yes	7	M	Both	0	sawt
Homogenized spermatophore sac	No	1	F	Short	16	sa
Homogenized spermatophore sac	No	1	M	Short	20	sa
Homogenized spermatophore sac	No	1	F	Medium	0	sawt
Homogenized spermatophore sac	No	1	M	Medium	0	sawt
Homogenized spermatophore sac	No	1	F	Long	1	sawt
Homogenized spermatophore sac	No	1	M	Long	2	sawt
Homogenized spermatophore sac	No	1	F	Both	0	sawt
Homogenized spermatophore sac	No	1	M	Both	0	sawt
Homogenized spermatophore sac	No	2	F	Short	20	sa
Homogenized spermatophore sac	No	2	M	Short	12	sa
Homogenized spermatophore sac	No	2	F	Medium	0	sawt
Homogenized spermatophore sac	No	2	M	Medium	0	sawt
Homogenized spermatophore sac	No	2	F	Long	1	sawt
Homogenized spermatophore sac	No	2	M	Long	3	sawt
Homogenized spermatophore sac	No	2	F	Both	0	sawt
Homogenized spermatophore sac	No	2	M	Both	0	sawt
Homogenized spermatophore sac	No	3	F	Short	14	sa
Homogenized spermatophore sac	No	3	M	Short	11	sa
Homogenized spermatophore sac	No	3	F	Medium	0	sawt
Homogenized spermatophore sac	No	3	M	Medium	0	sawt
Homogenized spermatophore sac	No	3	F	Long	1	sawt
Homogenized spermatophore sac	No	3	M	Long	1	sawt
Homogenized spermatophore sac	No	3	F	Both	0	sawt
Homogenized spermatophore sac	No	3	M	Both	0	sawt
Homogenized spermatophore sac	No	4	F	Short	6	sa
Homogenized spermatophore sac	No	4	M	Short	5	sa
Homogenized spermatophore sac	No	4	F	Medium	0	sawt
Homogenized spermatophore sac	No	4	M	Medium	0	sawt
Homogenized spermatophore sac	No	4	F	Long	0	sawt
Homogenized spermatophore sac	No	4	M	Long	1	sawt
Homogenized spermatophore sac	No	4	F	Both	0	sawt
Homogenized spermatophore sac	No	4	M	Both	0	sawt
Homogenized spermatophore sac	No	5	F	Short	20	sa
Homogenized spermatophore sac	No	5	M	Short	16	sa
Homogenized spermatophore sac	No	5	F	Medium	0	sawt
Homogenized spermatophore sac	No	5	M	Medium	0	sawt
Homogenized spermatophore sac	No	5	F	Long	1	sawt
Homogenized spermatophore sac	No	5	M	Long	1	sawt
Homogenized spermatophore sac	No	5	F	Both	0	sawt
Homogenized spermatophore sac	No	5	M	Both	0	sawt
Sperm and RNase	No	1	F	Short	2	sa
Sperm and RNase	No	1	M	Short	3	sa
Sperm and RNase	No	1	F	Medium	2	sawt
Sperm and RNase	No	1	M	Medium	1	sawt
Sperm and RNase	No	1	F	Long	1	sawt
Sperm and RNase	No	1	M	Long	1	sawt
Sperm and RNase	No	1	F	Both	2	sawt
Sperm and RNase	No	1	M	Both	0	sawt
Sperm and RNase	No	2	F	Short	4	sa
Sperm and RNase	No	2	M	Short	5	sa
Sperm and RNase	No	2	F	Medium	0	sawt
Sperm and RNase	No	2	M	Medium	0	sawt
Sperm and RNase	No	2	F	Long	0	sawt
Sperm and RNase	No	2	M	Long	0	sawt
Sperm and RNase	No	2	F	Both	0	sawt
Sperm and RNase	No	2	M	Both	0	sawt
Sperm and RNase	No	3	F	Short	4	sa
Sperm and RNase	No	3	M	Short	4	sa
Sperm and RNase	No	3	F	Medium	1	sawt
Sperm and RNase	No	3	M	Medium	1	sawt
Sperm and RNase	No	3	F	Long	0	sawt
Sperm and RNase	No	3	M	Long	0	sawt
Sperm and RNase	No	3	F	Both	0	sawt
Sperm and RNase	No	3	M	Both	0	sawt
Sperm and RNase	No	4	F	Short	9	sa
Sperm and RNase	No	4	M	Short	6	sa
Sperm and RNase	No	4	F	Medium	5	sawt
Sperm and RNase	No	4	M	Medium	1	sawt
Sperm and RNase	No	4	F	Long	1	sawt
Sperm and RNase	No	4	M	Long	1	sawt
Sperm and RNase	No	4	F	Both	0	sawt
Sperm and RNase	No	4	M	Both	0	sawt
Sperm and RNase	No	5	F	Short	7	sa
Sperm and RNase	No	5	M	Short	8	sa
Sperm and RNase	No	5	F	Medium	0	sawt
Sperm and RNase	No	5	M	Medium	0	sawt
Sperm and RNase	No	5	F	Long	0	sawt
Sperm and RNase	No	5	M	Long	2	sawt
Sperm and RNase	No	5	F	Both	0	sawt
Sperm and RNase	No	5	M	Both	0	sawt
Sperm and RNase	No	6	F	Short	20	sa
Sperm and RNase	No	6	M	Short	24	sa
Sperm and RNase	No	6	F	Medium	0	sawt
Sperm and RNase	No	6	M	Medium	0	sawt
Sperm and RNase	No	6	F	Long	3	sawt
Sperm and RNase	No	6	M	Long	2	sawt
Sperm and RNase	No	6	F	Both	0	sawt
Sperm and RNase	No	6	M	Both	1	sawt
Sperm and RNase	No	7	F	Short	3	sa
Sperm and RNase	No	7	M	Short	5	sa
Sperm and RNase	No	7	F	Medium	2	sawt
Sperm and RNase	No	7	M	Medium	0	sawt
Sperm and RNase	No	7	F	Long	0	sawt
Sperm and RNase	No	7	M	Long	1	sawt
Sperm and RNase	No	7	F	Both	0	sawt
Sperm and RNase	No	7	M	Both	0	sawt
Sperm and RNase	No	8	F	Short	8	sa
Sperm and RNase	No	8	M	Short	8	sa
Sperm and RNase	No	8	F	Medium	0	sawt
Sperm and RNase	No	8	M	Medium	1	sawt
Sperm and RNase	No	8	F	Long	0	sawt
Sperm and RNase	No	8	M	Long	1	sawt
Sperm and RNase	No	8	F	Both	0	sawt
Sperm and RNase	No	8	M	Both	1	sawt
Sperm and RNase	No	9	F	Short	1	sa
Sperm and RNase	No	9	M	Short	4	sa
Sperm and RNase	No	9	F	Medium	1	sawt
Sperm and RNase	No	9	M	Medium	1	sawt
Sperm and RNase	No	9	F	Long	0	sawt
Sperm and RNase	No	9	M	Long	2	sawt
Sperm and RNase	No	9	F	Both	0	sawt
Sperm and RNase	No	9	M	Both	0	sawt
Sperm and RNase	No	10	F	Short	1	sa
Sperm and RNase	No	10	M	Short	3	sa
Sperm and RNase	No	10	F	Medium	0	sawt
Sperm and RNase	No	10	M	Medium	0	sawt
Sperm and RNase	No	10	F	Long	0	sawt
Sperm and RNase	No	10	M	Long	0	sawt
Sperm and RNase	No	10	F	Both	0	sawt
Sperm and RNase	No	10	M	Both	0	sawt
Total RNA	Yes	1	F	Short	0	sa
Total RNA	Yes	1	M	Short	0	sa
Total RNA	Yes	1	F	Medium	3	sawt
Total RNA	Yes	1	M	Medium	0	sawt
Total RNA	Yes	1	F	Long	7	sawt
Total RNA	Yes	1	M	Long	15	sawt
Total RNA	Yes	1	F	Both	0	sawt
Total RNA	Yes	1	M	Both	0	sawt
Total RNA	Yes	2	F	Short	11	sa
Total RNA	Yes	2	M	Short	6	sa
Total RNA	Yes	2	F	Medium	0	sawt
Total RNA	Yes	2	M	Medium	0	sawt
Total RNA	Yes	2	F	Long	3	sawt
Total RNA	Yes	2	M	Long	6	sawt
Total RNA	Yes	2	F	Both	0	sawt
Total RNA	Yes	2	M	Both	0	sawt
Total RNA	Yes	3	F	Short	12	sa
Total RNA	Yes	3	M	Short	6	sa
Total RNA	Yes	3	F	Medium	0	sawt
Total RNA	Yes	3	M	Medium	1	sawt
Total RNA	Yes	3	F	Long	6	sawt
Total RNA	Yes	3	M	Long	7	sawt
Total RNA	Yes	3	F	Both	0	sawt
Total RNA	Yes	3	M	Both	0	sawt
Total RNA	Yes	4	F	Short	1	sa
Total RNA	Yes	4	M	Short	0	sa
Total RNA	Yes	4	F	Medium	3	sawt
Total RNA	Yes	4	M	Medium	0	sawt
Total RNA	Yes	4	F	Long	2	sawt
Total RNA	Yes	4	M	Long	2	sawt
Total RNA	Yes	4	F	Both	0	sawt
Total RNA	Yes	4	M	Both	0	sawt
Total RNA	Yes	5	F	Short	4	sa
Total RNA	Yes	5	M	Short	1	sa
Total RNA	Yes	5	F	Medium	4	sawt
Total RNA	Yes	5	M	Medium	2	sawt
Total RNA	Yes	5	F	Long	1	sawt
Total RNA	Yes	5	M	Long	3	sawt
Total RNA	Yes	5	F	Both	0	sawt
Total RNA	Yes	5	M	Both	0	sawt
Total RNA	Yes	6	F	Short	2	sa
Total RNA	Yes	6	M	Short	5	sa
Total RNA	Yes	6	F	Medium	2	sawt
Total RNA	Yes	6	M	Medium	5	sawt
Total RNA	Yes	6	F	Long	2	sawt
Total RNA	Yes	6	M	Long	4	sawt
Total RNA	Yes	6	F	Both	1	sawt
Total RNA	Yes	6	M	Both	1	sawt
Total RNA	Yes	7	F	Short	5	sa
Total RNA	Yes	7	M	Short	2	sa
Total RNA	Yes	7	F	Medium	0	sawt
Total RNA	Yes	7	M	Medium	0	sawt
Total RNA	Yes	7	F	Long	2	sawt
Total RNA	Yes	7	M	Long	3	sawt
Total RNA	Yes	7	F	Both	0	sawt
Total RNA	Yes	7	M	Both	0	sawt

## Sheet: Food
Food	Population	Sex	Antennae_raw	Imagoes	Antennae
Flour	1	F	Short	1	sa
Flour	1	M	Short	2	sa
Flour	1	F	Medium	12	sawt
Flour	1	M	Medium	13	sawt
Flour	1	F	Long	13	sawt
Flour	1	M	Long	16	sawt
Flour	1	F	Both	0	sawt
Flour	1	M	Both	0	sawt
Flour	2	F	Short	0	sa
Flour	2	M	Short	3	sa
Flour	2	F	Medium	3	sawt
Flour	2	M	Medium	8	sawt
Flour	2	F	Long	0	sawt
Flour	2	M	Long	0	sawt
Flour	2	F	Both	0	sawt
Flour	2	M	Both	0	sawt
Flour	3	F	Short	2	sa
Flour	3	M	Short	2	sa
Flour	3	F	Medium	26	sawt
Flour	3	M	Medium	12	sawt
Flour	3	F	Long	10	sawt
Flour	3	M	Long	10	sawt
Flour	3	F	Both	1	sawt
Flour	3	M	Both	1	sawt
Flour	4	F	Short	4	sa
Flour	4	M	Short	2	sa
Flour	4	F	Medium	21	sawt
Flour	4	M	Medium	20	sawt
Flour	4	F	Long	9	sawt
Flour	4	M	Long	8	sawt
Flour	4	F	Both	1	sawt
Flour	4	M	Both	0	sawt
Flour	5	F	Short	1	sa
Flour	5	M	Short	4	sa
Flour	5	F	Medium	12	sawt
Flour	5	M	Medium	15	sawt
Flour	5	F	Long	9	sawt
Flour	5	M	Long	3	sawt
Flour	5	F	Both	0	sawt
Flour	5	M	Both	0	sawt
Flour	6	F	Short	0	sa
Flour	6	M	Short	3	sa
Flour	6	F	Medium	4	sawt
Flour	6	M	Medium	2	sawt
Flour	6	F	Long	7	sawt
Flour	6	M	Long	6	sawt
Flour	6	F	Both	0	sawt
Flour	6	M	Both	0	sawt
Flour	7	F	Short	0	sa
Flour	7	M	Short	2	sa
Flour	7	F	Medium	6	sawt
Flour	7	M	Medium	7	sawt
Flour	7	F	Long	16	sawt
Flour	7	M	Long	13	sawt
Flour	7	F	Both	0	sawt
Flour	7	M	Both	0	sawt
Flour	8	F	Short	1	sa
Flour	8	M	Short	1	sa
Flour	8	F	Medium	9	sawt
Flour	8	M	Medium	9	sawt
Flour	8	F	Long	6	sawt
Flour	8	M	Long	3	sawt
Flour	8	F	Both	1	sawt
Flour	8	M	Both	0	sawt
LiCl	1	F	Short	0	sa
LiCl	1	M	Short	0	sa
LiCl	1	F	Medium	0	sawt
LiCl	1	M	Medium	0	sawt
LiCl	1	F	Long	4	sawt
LiCl	1	M	Long	7	sawt
LiCl	1	F	Both	0	sawt
LiCl	1	M	Both	0	sawt
LiCl	2	F	Short	0	sa
LiCl	2	M	Short	0	sa
LiCl	2	F	Medium	0	sawt
LiCl	2	M	Medium	0	sawt
LiCl	2	F	Long	5	sawt
LiCl	2	M	Long	8	sawt
LiCl	2	F	Both	0	sawt
LiCl	2	M	Both	0	sawt
LiCl	3	F	Short	1	sa
LiCl	3	M	Short	2	sa
LiCl	3	F	Medium	7	sawt
LiCl	3	M	Medium	8	sawt
LiCl	3	F	Long	10	sawt
LiCl	3	M	Long	14	sawt
LiCl	3	F	Both	1	sawt
LiCl	3	M	Both	0	sawt
LiCl	4	F	Short	7	sa
LiCl	4	M	Short	12	sa
LiCl	4	F	Medium	9	sawt
LiCl	4	M	Medium	3	sawt
LiCl	4	F	Long	4	sawt
LiCl	4	M	Long	4	sawt
LiCl	4	F	Both	4	sawt
LiCl	4	M	Both	3	sawt
LiCl	5	F	Short	6	sa
LiCl	5	M	Short	12	sa
LiCl	5	F	Medium	12	sawt
LiCl	5	M	Medium	8	sawt
LiCl	5	F	Long	8	sawt
LiCl	5	M	Long	6	sawt
LiCl	5	F	Both	4	sawt
LiCl	5	M	Both	1	sawt
LiCl	6	F	Short	0	sa
LiCl	6	M	Short	11	sa
LiCl	6	F	Medium	10	sawt
LiCl	6	M	Medium	4	sawt
LiCl	6	F	Long	5	sawt
LiCl	6	M	Long	2	sawt
LiCl	6	F	Both	1	sawt
LiCl	6	M	Both	4	sawt
LiCl	7	F	Short	0	sa
LiCl	7	M	Short	0	sa
LiCl	7	F	Medium	0	sawt
LiCl	7	M	Medium	1	sawt
LiCl	7	F	Long	20	sawt
LiCl	7	M	Long	14	sawt
LiCl	7	F	Both	1	sawt
LiCl	7	M	Both	0	sawt
LiCl	8	F	Short	0	sa
LiCl	8	M	Short	0	sa
LiCl	8	F	Medium	4	sawt
LiCl	8	M	Medium	4	sawt
LiCl	8	F	Long	31	sawt
LiCl	8	M	Long	36	sawt
LiCl	8	F	Both	5	sawt
LiCl	8	M	Both	4	sawt
LiCl	9	F	Short	5	sa
LiCl	9	M	Short	9	sa
LiCl	9	F	Medium	11	sawt
LiCl	9	M	Medium	10	sawt
LiCl	9	F	Long	2	sawt
LiCl	9	M	Long	0	sawt
LiCl	9	F	Both	4	sawt
LiCl	9	M	Both	0	sawt
LiCl	10	F	Short	2	sa
LiCl	10	M	Short	2	sa
LiCl	10	F	Medium	15	sawt
LiCl	10	M	Medium	14	sawt
LiCl	10	F	Long	14	sawt
LiCl	10	M	Long	7	sawt
LiCl	10	F	Both	1	sawt
LiCl	10	M	Both	4	sawt
LiCl	11	F	Short	0	sa
LiCl	11	M	Short	4	sa
LiCl	11	F	Medium	23	sawt
LiCl	11	M	Medium	13	sawt
LiCl	11	F	Long	9	sawt
LiCl	11	M	Long	3	sawt
LiCl	11	F	Both	3	sawt
LiCl	11	M	Both	3	sawt
NaCl	1	F	Short	1	sa
NaCl	1	M	Short	2	sa
NaCl	1	F	Medium	1	sawt
NaCl	1	M	Medium	1	sawt
NaCl	1	F	Long	11	sawt
NaCl	1	M	Long	8	sawt
NaCl	1	F	Both	0	sawt
NaCl	1	M	Both	2	sawt
NaCl	2	F	Short	2	sa
NaCl	2	M	Short	1	sa
NaCl	2	F	Medium	7	sawt
NaCl	2	M	Medium	6	sawt
NaCl	2	F	Long	4	sawt
NaCl	2	M	Long	6	sawt
NaCl	2	F	Both	1	sawt
NaCl	2	M	Both	0	sawt
NaCl	3	F	Short	0	sa
NaCl	3	M	Short	2	sa
NaCl	3	F	Medium	3	sawt
NaCl	3	M	Medium	4	sawt
NaCl	3	F	Long	5	sawt
NaCl	3	M	Long	5	sawt
NaCl	3	F	Both	1	sawt
NaCl	3	M	Both	1	sawt
NaCl	4	F	Short	3	sa
NaCl	4	M	Short	3	sa
NaCl	4	F	Medium	6	sawt
NaCl	4	M	Medium	6	sawt
NaCl	4	F	Long	9	sawt
NaCl	4	M	Long	9	sawt
NaCl	4	F	Both	1	sawt
NaCl	4	M	Both	0	sawt
NaCl	5	F	Short	1	sa
NaCl	5	M	Short	1	sa
NaCl	5	F	Medium	0	sawt
NaCl	5	M	Medium	0	sawt
NaCl	5	F	Long	2	sawt
NaCl	5	M	Long	10	sawt
NaCl	5	F	Both	0	sawt
NaCl	5	M	Both	1	sawt
NaCl	6	F	Short	1	sa
NaCl	6	M	Short	1	sa
NaCl	6	F	Medium	4	sawt
NaCl	6	M	Medium	1	sawt
NaCl	6	F	Long	5	sawt
NaCl	6	M	Long	4	sawt
NaCl	6	F	Both	0	sawt
NaCl	6	M	Both	0	sawt
NaCl	7	F	Short	5	sa
NaCl	7	M	Short	2	sa
NaCl	7	F	Medium	8	sawt
NaCl	7	M	Medium	8	sawt
NaCl	7	F	Long	9	sawt
NaCl	7	M	Long	25	sawt
NaCl	7	F	Both	1	sawt
NaCl	7	M	Both	1	sawt
NaCl	8	F	Short	0	sa
NaCl	8	M	Short	1	sa
NaCl	8	F	Medium	4	sawt
NaCl	8	M	Medium	3	sawt
NaCl	8	F	Long	0	sawt
NaCl	8	M	Long	2	sawt
NaCl	8	F	Both	0	sawt
NaCl	8	M	Both	0	sawt
NaCl	9	F	Short	0	sa
NaCl	9	M	Short	0	sa
NaCl	9	F	Medium	2	sawt
NaCl	9	M	Medium	5	sawt
NaCl	9	F	Long	0	sawt
NaCl	9	M	Long	1	sawt
NaCl	9	F	Both	0	sawt
NaCl	9	M	Both	0	sawt
NaCl	10	F	Short	0	sa
NaCl	10	M	Short	0	sa
NaCl	10	F	Medium	1	sawt
NaCl	10	M	Medium	6	sawt
NaCl	10	F	Long	1	sawt
NaCl	10	M	Long	6	sawt
NaCl	10	F	Both	0	sawt
NaCl	10	M	Both	0	sawt
NaCl	11	F	Short	0	sa
NaCl	11	M	Short	2	sa
NaCl	11	F	Medium	0	sawt
NaCl	11	M	Medium	1	sawt
NaCl	11	F	Long	4	sawt
NaCl	11	M	Long	1	sawt
NaCl	11	F	Both	0	sawt
NaCl	11	M	Both	0	sawt
NaCl	12	F	Short	0	sa
NaCl	12	M	Short	0	sa
NaCl	12	F	Medium	0	sawt
NaCl	12	M	Medium	1	sawt
NaCl	12	F	Long	0	sawt
NaCl	12	M	Long	2	sawt
NaCl	12	F	Both	0	sawt
NaCl	12	M	Both	0	sawt
Wheat grains	1	F	Short	43	sa
Wheat grains	1	M	Short	59	sa
Wheat grains	1	F	Medium	29	sawt
Wheat grains	1	M	Medium	2	sawt
Wheat grains	1	F	Long	2	sawt
Wheat grains	1	M	Long	1	sawt
Wheat grains	1	F	Both	11	sawt
Wheat grains	1	M	Both	1	sawt
Wheat grains	2	F	Short	33	sa
Wheat grains	2	M	Short	31	sa
Wheat grains	2	F	Medium	4	sawt
Wheat grains	2	M	Medium	0	sawt
Wheat grains	2	F	Long	1	sawt
Wheat grains	2	M	Long	1	sawt
Wheat grains	2	F	Both	4	sawt
Wheat grains	2	M	Both	0	sawt
Wheat grains	3	F	Short	25	sa
Wheat grains	3	M	Short	47	sa
Wheat grains	3	F	Medium	6	sawt
Wheat grains	3	M	Medium	0	sawt
Wheat grains	3	F	Long	0	sawt
Wheat grains	3	M	Long	1	sawt
Wheat grains	3	F	Both	1	sawt
Wheat grains	3	M	Both	0	sawt
Wheat grains	4	F	Short	35	sa
Wheat grains	4	M	Short	26	sa
Wheat grains	4	F	Medium	4	sawt
Wheat grains	4	M	Medium	3	sawt
Wheat grains	4	F	Long	2	sawt
Wheat grains	4	M	Long	0	sawt
Wheat grains	4	F	Both	3	sawt
Wheat grains	4	M	Both	1	sawt
Wheat grains	5	F	Short	43	sa
Wheat grains	5	M	Short	44	sa
Wheat grains	5	F	Medium	3	sawt
Wheat grains	5	M	Medium	2	sawt
Wheat grains	5	F	Long	0	sawt
Wheat grains	5	M	Long	2	sawt
Wheat grains	5	F	Both	0	sawt
Wheat grains	5	M	Both	0	sawt
Wheat grains	6	F	Short	21	sa
Wheat grains	6	M	Short	15	sa
Wheat grains	6	F	Medium	1	sawt
Wheat grains	6	M	Medium	1	sawt
Wheat grains	6	F	Long	0	sawt
Wheat grains	6	M	Long	0	sawt
Wheat grains	6	F	Both	0	sawt
Wheat grains	6	M	Both	0	sawt
Wheat grains	7	F	Short	23	sa
Wheat grains	7	M	Short	24	sa
Wheat grains	7	F	Medium	4	sawt
Wheat grains	7	M	Medium	1	sawt
Wheat grains	7	F	Long	1	sawt
Wheat grains	7	M	Long	0	sawt
Wheat grains	7	F	Both	0	sawt
Wheat grains	7	M	Both	0	sawt
Wheat grains	8	F	Short	14	sa
Wheat grains	8	M	Short	29	sa
Wheat grains	8	F	Medium	0	sawt
Wheat grains	8	M	Medium	0	sawt
Wheat grains	8	F	Long	0	sawt
Wheat grains	8	M	Long	0	sawt
Wheat grains	8	F	Both	1	sawt
Wheat grains	8	M	Both	1	sawt
Wheat grains	9	F	Short	17	sa
Wheat grains	9	M	Short	24	sa
Wheat grains	9	F	Medium	3	sawt
Wheat grains	9	M	Medium	0	sawt
Wheat grains	9	F	Long	1	sawt
Wheat grains	9	M	Long	1	sawt
Wheat grains	9	F	Both	1	sawt
Wheat grains	9	M	Both	0	sawt
Wheat grains	10	F	Short	41	sa
Wheat grains	10	M	Short	59	sa
Wheat grains	10	F	Medium	1	sawt
Wheat grains	10	M	Medium	0	sawt
Wheat grains	10	F	Long	2	sawt
Wheat grains	10	M	Long	2	sawt
Wheat grains	10	F	Both	0	sawt
Wheat grains	10	M	Both	1	sawt
Wheat grains	11	F	Short	43	sa
Wheat grains	11	M	Short	50	sa
Wheat grains	11	F	Medium	3	sawt
Wheat grains	11	M	Medium	2	sawt
Wheat grains	11	F	Long	1	sawt
Wheat grains	11	M	Long	1	sawt
Wheat grains	11	F	Both	1	sawt
Wheat grains	11	M	Both	0	sawt
Wheat grains	12	F	Short	41	sa
Wheat grains	12	M	Short	51	sa
Wheat grains	12	F	Medium	2	sawt
Wheat grains	12	M	Medium	0	sawt
Wheat grains	12	F	Long	0	sawt
Wheat grains	12	M	Long	0	sawt
Wheat grains	12	F	Both	2	sawt
Wheat grains	12	M	Both	0	sawt
Wheat grains	13	F	Short	57	sa
Wheat grains	13	M	Short	64	sa
Wheat grains	13	F	Medium	5	sawt
Wheat grains	13	M	Medium	0	sawt
Wheat grains	13	F	Long	3	sawt
Wheat grains	13	M	Long	1	sawt
Wheat grains	13	F	Both	6	sawt
Wheat grains	13	M	Both	3	sawt
Wheat grains	14	F	Short	40	sa
Wheat grains	14	M	Short	42	sa
Wheat grains	14	F	Medium	5	sawt
Wheat grains	14	M	Medium	2	sawt
Wheat grains	14	F	Long	3	sawt
Wheat grains	14	M	Long	1	sawt
Wheat grains	14	F	Both	0	sawt
Wheat grains	14	M	Both	0	sawt
Wheat grains	15	F	Short	18	sa
Wheat grains	15	M	Short	32	sa
Wheat grains	15	F	Medium	2	sawt
Wheat grains	15	M	Medium	3	sawt
Wheat grains	15	F	Long	0	sawt
Wheat grains	15	M	Long	0	sawt
Wheat grains	15	F	Both	0	sawt
Wheat grains	15	M	Both	0	sawt

## Sheet: Reversed
Generation	Reversed_prop (%)
F1	0
F1	2.27273
F1	0
F1	5.67085
F1	3.0303
F1	1.96078
F1	4.89869
F1	33.3333
F1	0
F1	2.5641
F1	18.766
F1	9.00178
F1	0
F1	33.3333
F1	2.5641
F1	0
F1	5.38889
F1	0.970874
F1	40.524
F1	2
F1	0
F1	10.594
F1	4.93902
F1	5.67085
F1	0
F1	5.38889
F1	40.2424
F1	0
F1	9.00178
F1	10.594
F1	4.852
F1	0
F1	0
F1	19.2706
F1	4.89869
F1	2.27273
F1	0.970874
F1	0
F1	0
F1	0
F1	2
F1	3.0303
F2	0
F2	4.34783
F2	8.84956
F2	2.17391
F2	0
F2	0
F2	0
F2	0
F2	4.16667
F2	12.5
F2	2.5974
F2	2.46914
F2	1.96078
F2	0
F2	0
F2	4.47761
F2	4.79452
F2	0
F2	2.1978
F2	0
F2	2.02703
F2	12.5
F2	0
F2	0
F2	6.41026
F2	1.5873
F2	2.47934
F2	0
F2	5.67376
F2	2
F2	8.62069
F2	0
F2	9.21053
F2	8.62069
F2	5.67376
F2	0
F2	0
F2	0
F2	0
F2	0
F2	0
F2	0
F3	0
F3	1.13636
F3	0
F3	0
F3	2.46914
F3	0
F3	0
F3	0.86207
F3	0
F3	0
F3	0
F3	10
F3	0
F3	0
F3	0
F3	2.5974
F3	0
F3	0
F3	0
F3	0
F3	1.78571
F3	1.96078
F3	0
F3	0
F3	0
F3	0
F3	2.17391
F3	0
F3	2
F3	2.38095
F3	1.5873
F3	0
F3	0
F3	0
F3	0
F3	0
F3	0
F3	0
F3	0
F3	0
F3	1.13636
F3	0
F5	91.522
F5	65.6667
F5	39.636
F5	12.7683
F5	11.5
F5	10.5
F5	10.2105
F5	6.67376
F5	5.16667
F5	4.67376
F5	3.5974
F5	2.76914
F5	1.7873
F5	1.76078
F5	1.47934
F5	1.06383
F5	1.04167
F5	0
F5	0
F5	0
F5	0
F5	0
F5	0
F5	0
F5	0
F5	0
F5	0
F5	0
F5	0
F5	0
F5	0
F5	0
F5	0
F5	0
F5	0
F5	0
F5	0
F5	0
F5	0
F5	0
F5	0
F5	NA
F12	0
F12	13.8614
F12	9.77012
F12	10.2564
F12	93
F12	0.520833
F12	0
F12	0
F12	16.6667
F12	0
F12	1.04167
F12	1.37931
F12	0.689655
F12	22.6667
F12	0.649351
F12	7.03125
F12	100
F12	13.7405
F12	8
F12	7.04225
F12	6.09756
F12	1.66667
F12	1.5873
F12	1.06383
F12	0.826446
F12	0.666667
F12	0.571429
F12	0.537634
F12	0
F12	0
F12	0
F12	0
F12	0
F12	0
F12	0
F12	0
F12	0
F12	0
F12	0
F12	0
F12	0
F12	0
